# Supplementary material for: Cancer Stemness Online: A Resource for Investigating Cancer Stemness and Associations with Immune Response
Source: Genomics Proteomics Bioinformatics. 2024 Aug 14;22(4):qzae058. doi: 10.1093/gpbjnl/qzae058 (PMC11522875; doi:10.1093/gpbjnl/qzae058)
Supplement: qzae058_Supplementary_Data [file qzae058_supplementary_data.zip]

Archive with 4 entries (4 files):
- Figure-S1.jpg
- Figure-S2.jpg
- supplementary material captions.docx
- Table S1.xlsx
